# Supplementary material for: High Prevalence of Multidrug-Resistant Bacteria in the Trachea of Intensive Care Units Admitted Patients: Evidence from a Bangladeshi Hospital
Source: Antibiotics (Basel). 2024 Jan 8;13(1):62. doi: 10.3390/antibiotics13010062 (PMC10812536; doi:10.3390/antibiotics13010062)
Supplement: Supplementary file 1 [file antibiotics-13-00062-s001.zip]

Archive with 1 entries (1 files):
- antibiotics-2619287-supplementary.pdf
